# Supplementary material for: Induction of Stable Drug Resistance in Human Breast Cancer Cells Using a Combinatorial Zinc Finger Transcription Factor Library
Source: PLoS One. 2011 Jul 19;6(7):e21112. doi: 10.1371/journal.pone.0021112 (PMC3139592; doi:10.1371/journal.pone.0021112)
Supplement: Table S5 — Gene Sets enriched in ZF-TF 83-induced fulvestrant resistant cells (Gene Cluster 3: 135 genes). (XLS) [file pone.0021112.s007.xls]

## Sheet: Sheet1
Table S5 . Gene Sets enriched in ZF-FT83-induced fulvestrant resistant cells (Gene Cluster 3: 135 genes)
number in set	number in intersection	number expected in intersection	odds ratio	p-val	FWER	FDR	source	name	intersection
574	22	3.6	7.3	1.19e-11	2.65e-08	2.65e-08	MSigDBv2.5 c2	FLECHNER KIDNEY TRANSPLANT WELL UP	ANXA5, ARF4, BCAP31, CLU, COMT, CYB5R3, DSTN, GSN, ID2, IL6ST, LAMP2, LITAF, MTDH, MYO1B, PAM, PPP2CB, PRKCI, PTP4A2, RAC1, SH3BGRL, VAT1, YWHAE
74	10	0.5	26.5	3.7e-11	8.26e-08	4.13e-08	MSigDBv2.5 c2	FRASOR ER DN	ANXA3, BCAS1, CLU, DDIT4, INHBB, KRT81, KRT86, LITAF, MYO1B, TGFB2
372	16	2.4	7.9	1.83e-09	4.08e-06	1.36e-06	MSigDBv2.5 c2	DIAB NEPH DN	AQP3, CD164, DSTN, FLNA, LITAF, MYL12A, MYO1B, OAS1, PAM, PLXNB2, PPP2CB, PRKCI, SCRN1, SDC2, TSC22D3, YWHAE
69	8	0.4	21.9	1.25e-08	2.79e-05	6.98e-06	MSigDBv2.5 c2	ET743 SARCOMA UP	ANXA5, ATP6V1G1, GLO1, ID2, INHBB, JUNB, LAPTM4A, PIK3C2B
527	17	3.3	5.9	3.96e-08	8.84e-05	1.77e-05	MSigDBv2.5 c2	BRCA ER POS	AHNAK, BCAS1, GPR160, KLHDC2, LASS2, LRP10, PPT1, PREX1, PTP4A2, RAB27B, SH3BGRL, SORL1, SPDEF, TMBIM4, TP53INP1, UGDH, VEZF1
326	13	2.1	7.1	1.58e-07	0.000353	5.64e-05	MSigDBv2.5 c2	LEI MYB REGULATED GENES	ANXA3, CEACAM6, CLU, IFI27, JUP, KRT81, LITAF, LPCAT1, MYL12A, TSC22D3, TXNRD1, UBC, ZFP36L2
65	7	0.4	20	1.77e-07	0.000394	5.64e-05	MSigDBv2.5 c2	ET743 SARCOMA 72HRS UP	ANXA5, ATP6V1G1, ID2, IGFBP3, INHBB, JUNB, LAPTM4A
103	8	0.7	14	2.97e-07	0.000661	8.29e-05	MSigDBv2.5 c4	MORF PAPSS1	ARF4, CAP1, CAPZB, KIAA0494, MTDH, PABPN1, PPT1, SH3BGRL
210	10	1.3	8.4	9.22e-07	0.00205	0.000229	MSigDBv2.5 c2	AGEING BRAIN UP	AHNAK, ANXA3, DDIT4, INHBB, LAMP2, LITAF, MYL12A, PTP4A2, SDC2, VAT1
30	5	0.2	32.6	1.17e-06	0.00262	0.000263	MSigDBv2.5 c2	ET743 SARCOMA 6HRS UP	ANXA5, ID2, INHBB, JUNB, LAPTM4A
89	7	0.6	14.1	1.54e-06	0.00343	0.0003	MSigDBv2.5 c2	UVB SCC UP	ANXA3, DSG2, ID2, LAMP2, SH3BGRL, SNX3, TSC22D3
1104	22	7	3.6	1.61e-06	0.00359	0.0003	MSigDBv2.5 c2	LEE TCELLS2 UP	AQP3, DSG2, EGR1, FOXP1, ID2, IL6ST, LITAF, PREX1, PTP4A2, SCRN1, SH3YL1, SORL1, STK38, TCEAL3, TCFL5, TP53INP1, TPM4, TSC22D3, TUBB2C, VAT1, YWHAE, ZFP36L1
145	8	0.9	9.7	3.98e-06	0.00885	0.000684	MSigDBv2.5 c4	MORF PRKAR1A	BCAP31, CAPZB, KIAA0494, LAMP2, MTDH, MYL12A, RAC1, SLC35A1
151	8	1	9.3	5.38e-06	0.0119	0.000858	MSigDBv2.5 c2	BROWN GRAN MONO DIFFERENTIATION	ANXA5, CAP1, CLU, DSTN, EGR1, GSN, JUNB, MYO1B
41	5	0.3	22.6	5.84e-06	0.013	0.000871	MSigDBv2.5 c2	HDACI COLON BUT16HRS UP	ANXA5, CAP1, CLU, ID2, IGFBP3
1473	24	9.3	3	1.62e-05	0.0359	0.00226	MSigDBv2.5 c2	ALZHEIMERS DISEASE UP	CD164, CLU, COMT, DAZAP2, FLNA, HIPK2, LRP10, MKRN1, PABPN1, PIK3C2B, PLXNB2, PPDPF, PTP4A2, PTPRF, RAC1, ROD1, SRRM2, TACC1, TGFB2, TRAM1, VAT1, VEZF1, ZFP36L1, ZFP36L2
